# Supplementary material for: Impact of Atrioventricular Valve Intervention at Each Stage of Single Ventricle Palliation
Source: World J Pediatr Congenit Heart Surg. 2024 Sep 5;15(6):724–30. doi: 10.1177/21501351241269924 (PMC11558944; doi:10.1177/21501351241269924)
Supplement: sj-xlsx-1-pch-10.1177_21501351241269924 - Supplemental material for Impact of Atrioventricular Valve Intervention at Each Stage of Single Ventricle Palliation [file sj-xlsx-1-pch-10.1177_21501351241269924.xlsx]

## Sheet: Supplemental Table 1
Title:	Supplemental Table 1. List of Functionally Univentricular Heart Diagnoses and Single Ventricle Palliation Procedures
Words:	n/a
Legend/Abbreviations:	AV, atrioventricular; IVS, intact ventricular septum; AP, aortopulmonary; RPA, right pulmonary artery; LPA, left pulmonary artery; PDA, patent ductus arteriosus; RV, right ventricle; LV, left ventricle; PA, pulmonary artery; IVC, inferior vena cava; SCPA, superior cavopulmonary anastomosis; TCPC, total cavopulmonary anastomosis. See STS Congenital Heart Surgery Database Data Specifications for co…
Table:	Functionally Univentricular Heart Diagnoses
	[Diagnosis] or [Fundamental Diagnosis] Value	Univentricular Diagnosis	Ventricular Dominance
	730 – “Hypoplastic left heart syndrome (HLHS)”	Hypoplastic Left Heart Syndrome	RV
	790 – “Single ventricle, DILV”	Double Inlet Left Ventricle	LV
	800 – “Single ventricle, DIRV”	Double Inlet Right Ventricle	RV
	810 – “Single ventricle, Mitral atresia”	Mitral Atresia	RV
	820 – “Single ventricle, Tricuspid atresia”	Tricuspid Atresia	LV
	830 – “Single ventricle, Unbalanced AV canal”	Unbalanced AV Canal	Unknown
	840 – “Single ventricle, Heterotaxia syndrome”	Heterotaxia Syndrome	Unknown
	850 – “Single ventricle, Other”	Other	Unknown
	851 – “Single ventricle + Total anomalous pulmonary venous connection (TAPVC)”	Other	Unknown
	330 – “Pulmonary atresia, IVS”	Pulmonary Atresia, IVS	LV
	Cohort 1 Procedures
	[Procedure] Value	Operation
	870 – “Norwood procedure”	Norwood
	1660 – “Damus-Kay-Stansel procedure (DKS) (creation of AP anastomosis without arch reconstruction)”	Norwood
	2160 – “Hybrid approach “stage 1”, application of RPA & LPA bands”	Hybrid stage 1
	2170 – “Hybrid approach “stage 1”, stent placement in arterial duct (PDA)”	Hybrid stage 1
	2180 – “Hybrid approach “stage 1”, stent placement in arterial duct (PDA) + application of RPA & LPA bands”	Hybrid stage 1
	610 – “Conduit placement, RV to PA”	Shunt
	620 – “Conduit placement, LV to PA”	Shunt
	1774 – “Conduit placement, Ventricle to aorta”	Shunt
	1772 – “Conduit placement, Other”	Shunt
	1590 – “Shunt, Systemic to pulmonary, Modified Blalock-Taussig Shunt (MBTS)”	Shunt
	1600 – “Shunt, Systemic to pulmonary Central (shunt from aorta)”	Shunt
	3130 – “Shunt, Systemic to pulmonary, Central (shunt from aorta), Central shunt with an end-to-side connection between the transected main pulmonary artery and the side of the ascending aorta (i.e. Mee shunt)”	Shunt
	3230 – “Shunt, Systemic to pulmonary, Potts-Smith type (descending aorta to pulmonary artery)”	Shunt
	1610 – “Shunt, Systemic to pulmonary, Other”	Shunt
	1640 – “PA banding (PAB)”	PA band
	3200 – “PA band adjustment”	PA band
	1710 – “Palliation, Other”	Other
	Cohort 2 Procedures
	[Procedure] Value	Operation
	1670 – “Bidirectional cavopulmonary anastomosis (BDCPA) (bidirectional Glenn)”	SCPA
	1680 – “Glenn (unidirectional cavopulmonary anastomosis) (unidirectional Glenn)”	SCPA
	1690 – “Bilateral bidirectional cavopulmonary anastomosis (BBDCPA) (bilateral bidirectional Glenn)”	SCPA
	1700 – “HemiFontan”	SCPA
	2330 – “Superior cavopulmonary anastomosis(es) (Glenn or HemiFontan) + Atrioventricular valvuloplasty”	SCPA
	2130 – “Superior cavopulmonary anastomosis(es) + PA reconstruction”	SCPA
	3160 – “Kawashima operation (superior cavopulmonary connection in setting of interrupted IVC with azygous continuation)”	SCPA
	2140 – “Hybrid approach “stage 2”, aortopulmonary amalgamation + superior cavopulmonary anastomosis(es) + PA debanding + aortic arch repair (Norwood [stage 1] + superior cavopulmonary anastomosis(es) + PA debanding)”	Comprehensive stage 2
	2150 – “Hybrid approach “stage 2”, aortopulmonary amalgamation + superior cavopulmonary anastomosis(es) + PA debanding + without aortic arch repair”	Comprehensive stage 2
	Cohort 3 Procedures
	[Procedure] Value	Operation
	950 – “Fontan, atrio-pulmonary connection”	Fontan
	960 – “Fontan, atrio-ventricular connection”	Fontan
	970 – “Fontan, TCPC, lateral tunnel, fenestrated”	Fontan
	980 – “Fontan, TCPC, lateral tunnel, nonfenestrated”	Fontan
	1000 – “Fontan, TCPC, external conduit, fenestrated”	Fontan
	1010 – “Fontan, TCPC, external conduit, nonfenestrated”	Fontan
	2780 – “Fontan, TCPC, intra/extracardiac conduit, fenestrated”	Fontan
	2790 – “Fontan, TCPC, intra-extracardiac conduit, nonfenestrated”	Fontan
	3310 – “Fontan, TCPC, external conduit, hepatic veins to pulmonary artery, fenestrated”	Fontan
	3320 – “Fontan, TCPC, external conduit, hepatic veins to pulmonary artery, nonfenestrated”	Fontan
	1025 – “Fontan revision or conversion (re-do Fontan)”	Fontan
	1030 – “Fontan, other”	Fontan
	2340 – “Fontan + Atrioventricular valvuloplasty”	Fontan

## Sheet: Supplemental Table 2
Title:	Supplemental Table 2. List of Procedure Combinations with Ambiguous Implied SVP Stage and Manual Adjudication/Exclusion
Words:	n/a
Legend/Abbreviations:	AV, atrioventricular; IVS, intact ventricular septum; AP, aortopulmonary; RPA, right pulmonary artery; LPA, left pulmonary artery; PDA, patent ductus arteriosus; RV, right ventricle; LV, left ventricle; PA, pulmonary artery; IVC, inferior vena cava; SCPA, superior cavopulmonary anastomosis; TCPC, total cavopulmonary anastomosis. See STS Congenital Heart Surgery Database Data Specifications for co…
Table:	[Procedure] Values	# of Cases	SVP Stage Ambiguity	Adjudicated Implied SVP Stage or Excluded	Rationale
	Fontan revision or conversion (Re-do Fontan) + Bidirectional cavopulmonary anastomosis (BDCPA) (bidirectional Glenn) + Conduit placement, Other	4	All 3	Excluded	Ambiguous, could be all 3
	Fontan, TCPC, external conduit, nonfenestrated + Fontan revision or conversion (Re-do Fontan) + Bidirectional cavopulmonary anastomosis (BDCPA) (bidirectional Glenn) + Conduit placement, Other	2	All 3	Excluded	Ambiguous, could be all 3
	Fontan, other + Damus-Kaye-Stansel procedure (DKS) (creation of AP anastomosis without arch reconstruction) + Superior Cavopulmonary anastomosis(es) + PA reconstruction	1	All 3	Excluded	Ambiguous, could be all 3
	Fontan, other + Shunt, Systemic to pulmonary, Modified Blalock-Taussig Shunt (MBTS) + HemiFontan	1	All 3	Excluded	Ambiguous, could be all 3
	Fontan, TCPC, external conduit, nonfenestrated + Shunt, Systemic to pulmonary, Modified Blalock-Taussig Shunt (MBTS) + Bidirectional cavopulmonary anastomosis (BDCPA) (bidirectional Glenn)	1	All 3	Excluded	Ambiguous, could be all 3
	Fontan, other + PA banding (PAB) + Bilateral bidirectional cavopulmonary anastomosis (BBDCPA) (bilateral bidirectional Glenn)	1	All 3	Excluded	Ambiguous, could be all 3
	Damus-Kaye-Stansel procedure (DKS) (creation of AP anastomosis without arch reconstruction) + Glenn (unidirectional cavopulmonary anastomosis) (unidirectional Glenn) + Fontan, TCPC, Lateral tunnel, Fenestrated	1	All 3	Excluded	Ambiguous, could be all 3
	Fontan, TCPC, external conduit, nonfenestrated + Bidirectional cavopulmonary anastomosis (BDCPA) (bidirectional Glenn) + Conduit placement, Other	1	All 3	Excluded	Ambiguous, could be all 3
	PA banding (PAB) + Bidirectional cavopulmonary anastomosis (BDCPA) (bidirectional Glenn)	403	Stage 1 and 2	Excluded	Ambiguous, SCPA + band
	Damus-Kaye-Stansel procedure (DKS) (creation of AP anastomosis without arch reconstruction) + Bidirectional cavopulmonary anastomosis (BDCPA) (bidirectional Glenn)	188	Stage 1 and 2	Stage 2	Comprehensive stage 2
	PA banding (PAB) + Bilateral bidirectional cavopulmonary anastomosis (BBDCPA) (bilateral bidirectional Glenn)	100	Stage 1 and 2	Excluded	Ambiguous, SCPA + band
	Damus-Kaye-Stansel procedure (DKS) (creation of AP anastomosis without arch reconstruction) + Superior Cavopulmonary anastomosis(es) + PA reconstruction	68	Stage 1 and 2	Stage 2	Comprehensive stage 2
	PA banding (PAB) + Superior Cavopulmonary anastomosis(es) + PA reconstruction	37	Stage 1 and 2	Excluded	Ambiguous, SCPA + band
	Damus-Kaye-Stansel procedure (DKS) (creation of AP anastomosis without arch reconstruction) + Bilateral bidirectional cavopulmonary anastomosis (BBDCPA) (bilateral bidirectional Glenn)	32	Stage 1 and 2	Stage 2	Comprehensive stage 2
	Damus-Kaye-Stansel procedure (DKS) (creation of AP anastomosis without arch reconstruction) + Bidirectional cavopulmonary anastomosis (BDCPA) (bidirectional Glenn) + Superior Cavopulmonary anastomosis(es) + PA reconstruction	27	Stage 1 and 2	Stage 2	Comprehensive stage 2
	PA banding (PAB) + Kawashima operation (superior cavopulmonary connection in setting of interrupted IVC with azygous continuation)	23	Stage 1 and 2	Excluded	Ambiguous, SCPA + band
	Damus-Kaye-Stansel procedure (DKS) (creation of AP anastomosis without arch reconstruction) + HemiFontan	23	Stage 1 and 2	Stage 2	Comprehensive stage 2
	Bidirectional cavopulmonary anastomosis (BDCPA) (bidirectional Glenn) + Norwood procedure	16	Stage 1 and 2	Stage 2	Comprehensive stage 2
	Shunt, Systemic to pulmonary, Modified Blalock-Taussig Shunt (MBTS) + Bidirectional cavopulmonary anastomosis (BDCPA) (bidirectional Glenn)	13	Stage 1 and 2	Excluded	Ambiguous, SCPA + shunt
	PA banding (PAB) + Superior cavopulmonary anastomosis(es) (Glenn or HemiFontan) + Atrioventricular valvuloplasty	12	Stage 1 and 2	Excluded	Ambiguous, SCPA + band
	Damus-Kaye-Stansel procedure (DKS) (creation of AP anastomosis without arch reconstruction) + Kawashima operation (superior cavopulmonary connection in setting of interrupted IVC with azygous continuation)	10	Stage 1 and 2	Stage 2	Comprehensive stage 2
	Shunt, Systemic to pulmonary, Central (shunt from aorta) + Bidirectional cavopulmonary anastomosis (BDCPA) (bidirectional Glenn)	9	Stage 1 and 2	Excluded	Ambiguous, SCPA + shunt
	PA banding (PAB) + Bidirectional cavopulmonary anastomosis (BDCPA) (bidirectional Glenn) + Superior Cavopulmonary anastomosis(es) + PA reconstruction	8	Stage 1 and 2	Excluded	Ambiguous, SCPA + band
	Shunt, Systemic to pulmonary, Modified Blalock-Taussig Shunt (MBTS) + Superior Cavopulmonary anastomosis(es) + PA reconstruction	7	Stage 1 and 2	Excluded	Ambiguous, SCPA + shunt
	Damus-Kaye-Stansel procedure (DKS) (creation of AP anastomosis without arch reconstruction) + Bilateral bidirectional cavopulmonary anastomosis (BBDCPA) (bilateral bidirectional Glenn) + Superior Cavopulmonary anastomosis(es) + PA reconstruction	6	Stage 1 and 2	Stage 2	Comprehensive stage 2
	Bilateral bidirectional cavopulmonary anastomosis (BBDCPA) (bilateral bidirectional Glenn) + Norwood procedure	5	Stage 1 and 2	Stage 2	Comprehensive stage 2
	Shunt, Systemic to pulmonary, Modified Blalock-Taussig Shunt (MBTS) + PA banding (PAB) + Bidirectional cavopulmonary anastomosis (BDCPA) (bidirectional Glenn)	5	Stage 1 and 2	Excluded	Ambiguous, SCPA + shunt
	Bidirectional cavopulmonary anastomosis (BDCPA) (bidirectional Glenn) + Conduit, placement, RV to PA	4	Stage 1 and 2	Excluded	Ambiguous, SCPA + shunt
	Bidirectional cavopulmonary anastomosis (BDCPA) (bidirectional Glenn) + Superior Cavopulmonary anastomosis(es) + PA reconstruction + Norwood procedure	4	Stage 1 and 2	Stage 2	Comprehensive stage 2
	Shunt, Systemic to pulmonary, Other + Bidirectional cavopulmonary anastomosis (BDCPA) (bidirectional Glenn)	4	Stage 1 and 2	Excluded	Ambiguous, SCPA + shunt
	PA banding (PAB) + Bilateral bidirectional cavopulmonary anastomosis (BBDCPA) (bilateral bidirectional Glenn) + Superior Cavopulmonary anastomosis(es) + PA reconstruction	4	Stage 1 and 2	Excluded	Ambiguous, SCPA + band
	PA banding (PAB) + Glenn (unidirectional cavopulmonary anastomosis) (unidirectional Glenn)	4	Stage 1 and 2	Excluded	Ambiguous, SCPA + band
	Shunt, Systemic to pulmonary, Central (shunt from aorta) + Hybrid approach "Stage 2", Aortopulmonary amalgamation + Superior Cavopulmonary anastomosis(es) + PA Debanding + Aortic arch repair (Norwood [Stage 1] + Superior Cavopulmonary anastomosis(es) + PA Debanding)	4	Stage 1 and 2	Excluded	Ambiguous, SCPA + shunt
	Shunt, Systemic to pulmonary, Modified Blalock-Taussig Shunt (MBTS) + Glenn (unidirectional cavopulmonary anastomosis) (unidirectional Glenn)	4	Stage 1 and 2	Excluded	Ambiguous, SCPA + shunt
	Superior Cavopulmonary anastomosis(es) + PA reconstruction + Conduit, placement, RV to PA	4	Stage 1 and 2	Excluded	Ambiguous, SCPA + shunt
	Shunt, Systemic to pulmonary, Modified Blalock-Taussig Shunt (MBTS) + Hybrid approach "Stage 2", Aortopulmonary amalgamation + Superior Cavopulmonary anastomosis(es) + PA Debanding + Aortic arch repair (Norwood [Stage 1] + Superior Cavopulmonary anastomosis(es) + PA Debanding)	4	Stage 1 and 2	Excluded	Ambiguous, SCPA + shunt
	Damus-Kaye-Stansel procedure (DKS) (creation of AP anastomosis without arch reconstruction) + Bidirectional cavopulmonary anastomosis (BDCPA) (bidirectional Glenn) + Hybrid approach "Stage 2", Aortopulmonary amalgamation + Superior Cavopulmonary anastomosis(es) + PA Debanding + Without aortic arch repair	4	Stage 1 and 2	Stage 2	Comprehensive stage 2
	PA banding (PAB) + HemiFontan	3	Stage 1 and 2	Excluded	Ambiguous, SCPA + band
	Shunt, Systemic to pulmonary, Other + Superior Cavopulmonary anastomosis(es) + PA reconstruction	3	Stage 1 and 2	Excluded	Ambiguous, SCPA + shunt
	Shunt, Systemic to pulmonary, Central (shunt from aorta) + Glenn (unidirectional cavopulmonary anastomosis) (unidirectional Glenn)	3	Stage 1 and 2	Excluded	Ambiguous, SCPA + shunt
	Bidirectional cavopulmonary anastomosis (BDCPA) (bidirectional Glenn) + Hybrid approach "Stage 2", Aortopulmonary amalgamation + Superior Cavopulmonary anastomosis(es) + PA Debanding + Aortic arch repair (Norwood [Stage 1] + Superior Cavopulmonary anastomosis(es) + PA Debanding) + Norwood procedure	3	Stage 1 and 2	Stage 2	Comprehensive stage 2
	Shunt, Systemic to pulmonary, Modified Blalock-Taussig Shunt (MBTS) + Damus-Kaye-Stansel procedure (DKS) (creation of AP anastomosis without arch reconstruction) + Hybrid approach "Stage 2", Aortopulmonary amalgamation + Superior Cavopulmonary anastomosis(es) + PA Debanding + Aortic arch repair (Norwood [Stage 1] + Superior Cavopulmonary anastomosis(es) + PA Debanding)	3	Stage 1 and 2	Excluded	Ambiguous, SCPA + shunt
	Damus-Kaye-Stansel procedure (DKS) (creation of AP anastomosis without arch reconstruction) + Bidirectional cavopulmonary anastomosis (BDCPA) (bidirectional Glenn) + HemiFontan	3	Stage 1 and 2	Stage 2	Comprehensive stage 2
	Damus-Kaye-Stansel procedure (DKS) (creation of AP anastomosis without arch reconstruction) + Superior cavopulmonary anastomosis(es) (Glenn or HemiFontan) + Atrioventricular valvuloplasty	3	Stage 1 and 2	Stage 2	Comprehensive stage 2
	Shunt, Systemic to pulmonary, Central (shunt from aorta) + Superior Cavopulmonary anastomosis(es) + PA reconstruction	3	Stage 1 and 2	Excluded	Ambiguous, SCPA + shunt
	Damus-Kaye-Stansel procedure (DKS) (creation of AP anastomosis without arch reconstruction) + Hybrid approach "Stage 2", Aortopulmonary amalgamation + Superior Cavopulmonary anastomosis(es) + PA Debanding + Without aortic arch repair	2	Stage 1 and 2	Stage 2	Comprehensive stage 2
	Glenn (unidirectional cavopulmonary anastomosis) (unidirectional Glenn) + Conduit, placement, RV to PA	2	Stage 1 and 2	Excluded	Ambiguous, SCPA + shunt
	Shunt, Systemic to pulmonary, Modified Blalock-Taussig Shunt (MBTS) + PA banding (PAB) + Superior Cavopulmonary anastomosis(es) + PA reconstruction	2	Stage 1 and 2	Excluded	Ambiguous, SCPA + band + shunt
	PA banding (PAB) + Bilateral bidirectional cavopulmonary anastomosis (BBDCPA) (bilateral bidirectional Glenn) + Kawashima operation (superior cavopulmonary connection in setting of interrupted IVC with azygous continuation)	2	Stage 1 and 2	Excluded	Ambiguous, SCPA + band
	Damus-Kaye-Stansel procedure (DKS) (creation of AP anastomosis without arch reconstruction) + Superior Cavopulmonary anastomosis(es) + PA reconstruction + Hybrid approach "Stage 2", Aortopulmonary amalgamation + Superior Cavopulmonary anastomosis(es) + PA Debanding + Without aortic arch repair	2	Stage 1 and 2	Stage 2	Comprehensive stage 2
	Damus-Kaye-Stansel procedure (DKS) (creation of AP anastomosis without arch reconstruction) + Bidirectional cavopulmonary anastomosis (BDCPA) (bidirectional Glenn) + Superior Cavopulmonary anastomosis(es) + PA reconstruction + Hybrid approach "Stage 2", Aortopulmonary amalgamation + Superior Cavopulmonary anastomosis(es) + PA Debanding + Aortic arch repair (Norwood [Stage 1] + Superior Cavopulmon…	2	Stage 1 and 2	Stage 2	Comprehensive stage 2
	Damus-Kaye-Stansel procedure (DKS) (creation of AP anastomosis without arch reconstruction) + Glenn (unidirectional cavopulmonary anastomosis) (unidirectional Glenn)	2	Stage 1 and 2	Stage 2	Comprehensive stage 2
	Shunt, Systemic to pulmonary, Modified Blalock-Taussig Shunt (MBTS) + Bidirectional cavopulmonary anastomosis (BDCPA) (bidirectional Glenn) + Superior Cavopulmonary anastomosis(es) + PA reconstruction	2	Stage 1 and 2	Excluded	Ambiguous, SCPA + shunt
	Shunt, Systemic to pulmonary, Modified Blalock-Taussig Shunt (MBTS) + Superior cavopulmonary anastomosis(es) (Glenn or HemiFontan) + Atrioventricular valvuloplasty	2	Stage 1 and 2	Excluded	Ambiguous, SCPA + shunt
	Bidirectional cavopulmonary anastomosis (BDCPA) (bidirectional Glenn) + Conduit, placement, LV to PA	2	Stage 1 and 2	Excluded	Ambiguous, SCPA + shunt
	PA banding (PAB) + Bilateral bidirectional cavopulmonary anastomosis (BBDCPA) (bilateral bidirectional Glenn) + Superior cavopulmonary anastomosis(es) (Glenn or HemiFontan) + Atrioventricular valvuloplasty	2	Stage 1 and 2	Excluded	Ambiguous, SCPA + band
	Bidirectional cavopulmonary anastomosis (BDCPA) (bidirectional Glenn) + Conduit placement, Ventricle to aorta	2	Stage 1 and 2	Excluded	Ambiguous, SCPA + shunt
	Bidirectional cavopulmonary anastomosis (BDCPA) (bidirectional Glenn) + Shunt, Systemic to pulmonary, Central (shunt from aorta), Central shunt with an end-to-side connection between the transected main pulmonary artery and the side of the ascending aorta (i.e. Mee shunt)	2	Stage 1 and 2	Excluded	Ambiguous, SCPA + shunt
	Bidirectional cavopulmonary anastomosis (BDCPA) (bidirectional Glenn) + Superior Cavopulmonary anastomosis(es) + PA reconstruction + Hybrid approach "Stage 2", Aortopulmonary amalgamation + Superior Cavopulmonary anastomosis(es) + PA Debanding + Aortic arch repair (Norwood [Stage 1] + Superior Cavopulmonary anastomosis(es) + PA Debanding) + Norwood procedure	2	Stage 1 and 2	Stage 2	Comprehensive stage 2
	Shunt, Systemic to pulmonary, Modified Blalock-Taussig Shunt (MBTS) + Glenn (unidirectional cavopulmonary anastomosis) (unidirectional Glenn) + Superior Cavopulmonary anastomosis(es) + PA reconstruction	2	Stage 1 and 2	Excluded	Ambiguous, SCPA + shunt
	Conduit placement, Other + Kawashima operation (superior cavopulmonary connection in setting of interrupted IVC with azygous continuation)	1	Stage 1 and 2	Excluded	Ambiguous, SCPA + shunt
	Damus-Kaye-Stansel procedure (DKS) (creation of AP anastomosis without arch reconstruction) + Hybrid approach "Stage 2", Aortopulmonary amalgamation + Superior Cavopulmonary anastomosis(es) + PA Debanding + Aortic arch repair (Norwood [Stage 1] + Superior Cavopulmonary anastomosis(es) + PA Debanding)	1	Stage 1 and 2	Stage 2	Comprehensive stage 2
	HemiFontan + Norwood procedure	1	Stage 1 and 2	Stage 2	Comprehensive stage 2
	Shunt, Systemic to pulmonary, Other + Bilateral bidirectional cavopulmonary anastomosis (BBDCPA) (bilateral bidirectional Glenn)	1	Stage 1 and 2	Excluded	Ambiguous, SCPA + shunt
	Damus-Kaye-Stansel procedure (DKS) (creation of AP anastomosis without arch reconstruction) + Bilateral bidirectional cavopulmonary anastomosis (BBDCPA) (bilateral bidirectional Glenn) + Superior cavopulmonary anastomosis(es) (Glenn or HemiFontan) + Atrioventricular valvuloplasty	1	Stage 1 and 2	Stage 2	Comprehensive stage 2
	Hybrid approach "Stage 2", Aortopulmonary amalgamation + Superior Cavopulmonary anastomosis(es) + PA Debanding + Aortic arch repair (Norwood [Stage 1] + Superior Cavopulmonary anastomosis(es) + PA Debanding) + Conduit, placement, RV to PA	1	Stage 1 and 2	Excluded	Ambiguous, SCPA + shunt
	PA banding (PAB) + Damus-Kaye-Stansel procedure (DKS) (creation of AP anastomosis without arch reconstruction) + Superior Cavopulmonary anastomosis(es) + PA reconstruction	1	Stage 1 and 2	Excluded	Ambiguous, SCPA + band
	Hybrid approach "Stage 2", Aortopulmonary amalgamation + Superior Cavopulmonary anastomosis(es) + PA Debanding + Aortic arch repair (Norwood [Stage 1] + Superior Cavopulmonary anastomosis(es) + PA Debanding) + Kawashima operation (superior cavopulmonary connection in setting of interrupted IVC with azygous continuation) + Norwood procedure	1	Stage 1 and 2	Stage 2	Comprehensive stage 2
	Shunt, Systemic to pulmonary, Other + Superior Cavopulmonary anastomosis(es) + PA reconstruction + Norwood procedure	1	Stage 1 and 2	Excluded	Ambiguous, SCPA + shunt
	Damus-Kaye-Stansel procedure (DKS) (creation of AP anastomosis without arch reconstruction) + Bidirectional cavopulmonary anastomosis (BDCPA) (bidirectional Glenn) + Hybrid approach "Stage 2", Aortopulmonary amalgamation + Superior Cavopulmonary anastomosis(es) + PA Debanding + Aortic arch repair (Norwood [Stage 1] + Superior Cavopulmonary anastomosis(es) + PA Debanding)	1	Stage 1 and 2	Stage 2	Comprehensive stage 2
	Shunt, Systemic to pulmonary, Central (shunt from aorta) + Bidirectional cavopulmonary anastomosis (BDCPA) (bidirectional Glenn) + Superior Cavopulmonary anastomosis(es) + PA reconstruction	1	Stage 1 and 2	Excluded	Ambiguous, SCPA + shunt
	Shunt, Systemic to pulmonary, Central (shunt from aorta) + Bilateral bidirectional cavopulmonary anastomosis (BBDCPA) (bilateral bidirectional Glenn)	1	Stage 1 and 2	Excluded	Ambiguous, SCPA + shunt
	Bidirectional cavopulmonary anastomosis (BDCPA) (bidirectional Glenn) + Conduit, placement, RV to PA + Norwood procedure	1	Stage 1 and 2	Excluded	Ambiguous, SCPA + shunt
	Superior cavopulmonary anastomosis(es) (Glenn or HemiFontan) + Atrioventricular valvuloplasty + Conduit, placement, RV to PA	1	Stage 1 and 2	Excluded	Ambiguous, SCPA + shunt
	Damus-Kaye-Stansel procedure (DKS) (creation of AP anastomosis without arch reconstruction) + Superior Cavopulmonary anastomosis(es) + PA reconstruction + Hybrid approach "Stage 2", Aortopulmonary amalgamation + Superior Cavopulmonary anastomosis(es) + PA Debanding + Aortic arch repair (Norwood [Stage 1] + Superior Cavopulmonary anastomosis(es) + PA Debanding)	1	Stage 1 and 2	Stage 2	Comprehensive stage 2
	Shunt, Systemic to pulmonary, Central (shunt from aorta) + Bilateral bidirectional cavopulmonary anastomosis (BBDCPA) (bilateral bidirectional Glenn) + Superior Cavopulmonary anastomosis(es) + PA reconstruction + Superior cavopulmonary anastomosis(es) (Glenn or HemiFontan) + Atrioventricular valvuloplasty	1	Stage 1 and 2	Excluded	Ambiguous, SCPA + shunt
	Bilateral bidirectional cavopulmonary anastomosis (BBDCPA) (bilateral bidirectional Glenn) + Conduit, placement, RV to PA	1	Stage 1 and 2	Excluded	Ambiguous, SCPA + shunt
	Damus-Kaye-Stansel procedure (DKS) (creation of AP anastomosis without arch reconstruction) + HemiFontan + Superior cavopulmonary anastomosis(es) (Glenn or HemiFontan) + Atrioventricular valvuloplasty	1	Stage 1 and 2	Stage 2	Comprehensive stage 2
	Hybrid approach "Stage 2", Aortopulmonary amalgamation + Superior Cavopulmonary anastomosis(es) + PA Debanding + Aortic arch repair (Norwood [Stage 1] + Superior Cavopulmonary anastomosis(es) + PA Debanding) + Conduit, placement, RV to PA + Norwood procedure	1	Stage 1 and 2	Stage 2	Comprehensive stage 2
	Glenn (unidirectional cavopulmonary anastomosis) (unidirectional Glenn) + Shunt, Systemic to pulmonary, Central (shunt from aorta), Central shunt with an end-to-side connection between the transected main pulmonary artery and the side of the ascending aorta (i.e. Mee shunt)	1	Stage 1 and 2	Excluded	Ambiguous, SCPA + shunt
	Shunt, Systemic to pulmonary, Other + PA banding (PAB) + Bidirectional cavopulmonary anastomosis (BDCPA) (bidirectional Glenn)	1	Stage 1 and 2	Excluded	Ambiguous, SCPA + band + shunt
	Bidirectional cavopulmonary anastomosis (BDCPA) (bidirectional Glenn) + Hybrid approach "Stage 2", Aortopulmonary amalgamation + Superior Cavopulmonary anastomosis(es) + PA Debanding + Aortic arch repair (Norwood [Stage 1] + Superior Cavopulmonary anastomosis(es) + PA Debanding) + Conduit, placement, RV to PA + Norwood procedure	1	Stage 1 and 2	Excluded	Ambiguous, SCPA + shunt
	Damus-Kaye-Stansel procedure (DKS) (creation of AP anastomosis without arch reconstruction) + Superior Cavopulmonary anastomosis(es) + PA reconstruction + Kawashima operation (superior cavopulmonary connection in setting of interrupted IVC with azygous continuation)	1	Stage 1 and 2	Stage 2	Comprehensive stage 2
	Bidirectional cavopulmonary anastomosis (BDCPA) (bidirectional Glenn) + Conduit placement, Other	1	Stage 1 and 2	Excluded	Ambiguous, SCPA + shunt
	Shunt, Systemic to pulmonary, Central (shunt from aorta) + HemiFontan	1	Stage 1 and 2	Excluded	Ambiguous, SCPA + shunt
	Shunt, Systemic to pulmonary, Modified Blalock-Taussig Shunt (MBTS) + Damus-Kaye-Stansel procedure (DKS) (creation of AP anastomosis without arch reconstruction) + Superior Cavopulmonary anastomosis(es) + PA reconstruction	1	Stage 1 and 2	Excluded	Ambiguous, SCPA + shunt
	Bidirectional cavopulmonary anastomosis (BDCPA) (bidirectional Glenn) + Superior Cavopulmonary anastomosis(es) + PA reconstruction + Kawashima operation (superior cavopulmonary connection in setting of interrupted IVC with azygous continuation) + Norwood procedure	1	Stage 1 and 2	Stage 2	Comprehensive stage 2
	Damus-Kaye-Stansel procedure (DKS) (creation of AP anastomosis without arch reconstruction) + Bidirectional cavopulmonary anastomosis (BDCPA) (bidirectional Glenn) + Conduit, placement, RV to PA + Norwood procedure	1	Stage 1 and 2	Excluded	Ambiguous, SCPA + shunt
	PA banding (PAB) + Bilateral bidirectional cavopulmonary anastomosis (BBDCPA) (bilateral bidirectional Glenn) + Superior Cavopulmonary anastomosis(es) + PA reconstruction + Kawashima operation (superior cavopulmonary connection in setting of interrupted IVC with azygous continuation)	1	Stage 1 and 2	Excluded	Ambiguous, SCPA + band
	Shunt, Systemic to pulmonary, Central (shunt from aorta) + Damus-Kaye-Stansel procedure (DKS) (creation of AP anastomosis without arch reconstruction) + Bidirectional cavopulmonary anastomosis (BDCPA) (bidirectional Glenn)	1	Stage 1 and 2	Excluded	Ambiguous, SCPA + shunt
	Shunt, Systemic to pulmonary, Central (shunt from aorta) + PA banding (PAB) + Bidirectional cavopulmonary anastomosis (BDCPA) (bidirectional Glenn)	1	Stage 1 and 2	Excluded	Ambiguous, SCPA + band + shunt
	Conduit placement, Other + Hybrid approach "Stage 2", Aortopulmonary amalgamation + Superior Cavopulmonary anastomosis(es) + PA Debanding + Aortic arch repair (Norwood [Stage 1] + Superior Cavopulmonary anastomosis(es) + PA Debanding)	1	Stage 1 and 2	Excluded	Ambiguous, SCPA + shunt
	PA banding (PAB) + Hybrid approach "Stage 2", Aortopulmonary amalgamation + Superior Cavopulmonary anastomosis(es) + PA Debanding + Aortic arch repair (Norwood [Stage 1] + Superior Cavopulmonary anastomosis(es) + PA Debanding)	1	Stage 1 and 2	Excluded	Ambiguous, SCPA + band
	Shunt, Systemic to pulmonary, Modified Blalock-Taussig Shunt (MBTS) + HemiFontan	1	Stage 1 and 2	Excluded	Ambiguous, SCPA + shunt
	Superior cavopulmonary anastomosis(es) (Glenn or HemiFontan) + Atrioventricular valvuloplasty + Norwood procedure	1	Stage 1 and 2	Stage 2	Comprehensive stage 2
	Conduit placement, Other + Superior Cavopulmonary anastomosis(es) + PA reconstruction	1	Stage 1 and 2	Excluded	Ambiguous, SCPA + shunt
	Damus-Kaye-Stansel procedure (DKS) (creation of AP anastomosis without arch reconstruction) + Glenn (unidirectional cavopulmonary anastomosis) (unidirectional Glenn) + Kawashima operation (superior cavopulmonary connection in setting of interrupted IVC with azygous continuation)	1	Stage 1 and 2	Stage 2	Comprehensive stage 2
	Fontan, TCPC, external conduit, fenestrated + Damus-Kaye-Stansel procedure (DKS) (creation of AP anastomosis without arch reconstruction)	21	Stage 1 and 3	Stage 3	Fontan + systemic outflow revision
	Fontan, TCPC, external conduit, fenestrated + Conduit placement, Other	20	Stage 1 and 3	Excluded	Ambiguous, Fontan + shunt
	Fontan, TCPC, external conduit, nonfenestrated + Damus-Kaye-Stansel procedure (DKS) (creation of AP anastomosis without arch reconstruction)	14	Stage 1 and 3	Stage 3	Fontan + systemic outflow revision
	Fontan revision or conversion (Re-do Fontan) + Conduit placement, Other	8	Stage 1 and 3	Excluded	Ambiguous, Fontan + shunt
	Fontan, TCPC, external conduit, nonfenestrated + PA banding (PAB)	6	Stage 1 and 3	Excluded	Ambiguous, Fontan + band
	Fontan, TCPC, external conduit, nonfenestrated + Conduit placement, Other	4	Stage 1 and 3	Excluded	Ambiguous, Fontan + shunt
	Fontan revision or conversion (Re-do Fontan) + Shunt, Systemic to pulmonary, Modified Blalock-Taussig Shunt (MBTS)	4	Stage 1 and 3	Excluded	Ambiguous, Fontan + shunt
	Fontan, TCPC, external conduit, nonfenestrated + Fontan revision or conversion (Re-do Fontan) + Conduit placement, Other	3	Stage 1 and 3	Excluded	Ambiguous, Fontan + shunt
	Damus-Kaye-Stansel procedure (DKS) (creation of AP anastomosis without arch reconstruction) + Fontan, TCPC, Intra/extracardiac conduit, Fenestrated	3	Stage 1 and 3	Stage 3	Fontan + systemic outflow revision
	Fontan, TCPC, external conduit, fenestrated + PA banding (PAB)	3	Stage 1 and 3	Excluded	Ambiguous, Fontan + band
	Damus-Kaye-Stansel procedure (DKS) (creation of AP anastomosis without arch reconstruction) + Fontan, TCPC, Lateral tunnel, Fenestrated	3	Stage 1 and 3	Stage 3	Fontan + systemic outflow revision
	Fontan, other + Shunt, Systemic to pulmonary, Modified Blalock-Taussig Shunt (MBTS)	2	Stage 1 and 3	Excluded	Ambiguous, Fontan + shunt
	Fontan revision or conversion (Re-do Fontan) + Shunt, Systemic to pulmonary, Central (shunt from aorta)	2	Stage 1 and 3	Excluded	Ambiguous, Fontan + shunt
	Fontan revision or conversion (Re-do Fontan) + Conduit placement, Other + Fontan, TCPC, External conduit, hepatic veins to pulmonary artery, Nonfenestrated	1	Stage 1 and 3	Excluded	Ambiguous, Fontan + shunt
	Damus-Kaye-Stansel procedure (DKS) (creation of AP anastomosis without arch reconstruction) + Fontan + Atrioventricular valvuloplasty	1	Stage 1 and 3	Stage 3	Fontan + systemic outflow revision
	Fontan, TCPC, external conduit, fenestrated + Conduit placement, Other + Fontan, atrio-pulmonary connection	1	Stage 1 and 3	Excluded	Ambiguous, Fontan + shunt
	Fontan, TCPC, external conduit, nonfenestrated + PA banding (PAB) + Fontan, TCPC, External conduit, hepatic veins to pulmonary artery, Nonfenestrated	1	Stage 1 and 3	Excluded	Ambiguous, Fontan + band
	Fontan, other + Shunt, Systemic to pulmonary, Central (shunt from aorta) + Conduit placement, Other	1	Stage 1 and 3	Excluded	Ambiguous, Fontan + shunt
	Fontan revision or conversion (Re-do Fontan) + PA banding (PAB)	1	Stage 1 and 3	Excluded	Ambiguous, Fontan + band
	Fontan, other + Shunt, Systemic to pulmonary, Central (shunt from aorta)	1	Stage 1 and 3	Excluded	Ambiguous, Fontan + shunt
	Damus-Kaye-Stansel procedure (DKS) (creation of AP anastomosis without arch reconstruction) + Fontan, TCPC, Intra/extracardiac conduit, Nonfenestrated	1	Stage 1 and 3	Stage 3	Fontan + systemic outflow revision
	Fontan, TCPC, external conduit, fenestrated + Fontan, other + Shunt, Systemic to pulmonary, Central (shunt from aorta) + Conduit placement, Other	1	Stage 1 and 3	Excluded	Ambiguous, Fontan + shunt
	Fontan, TCPC, external conduit, fenestrated + Shunt, Systemic to pulmonary, Central (shunt from aorta)	1	Stage 1 and 3	Excluded	Ambiguous, Fontan + shunt
	Damus-Kaye-Stansel procedure (DKS) (creation of AP anastomosis without arch reconstruction) + Fontan + Atrioventricular valvuloplasty + Fontan, TCPC, Lateral tunnel, Fenestrated	1	Stage 1 and 3	Stage 3	Fontan + systemic outflow revision
	Fontan, other + Conduit placement, Other	1	Stage 1 and 3	Excluded	Ambiguous, Fontan + shunt
	Damus-Kaye-Stansel procedure (DKS) (creation of AP anastomosis without arch reconstruction) + Fontan, TCPC, Lateral tunnel, Nonfenestrated	1	Stage 1 and 3	Stage 3	Fontan + systemic outflow revision
	Shunt, Systemic to pulmonary, Modified Blalock-Taussig Shunt (MBTS) + Fontan, TCPC, Lateral tunnel, Nonfenestrated	1	Stage 1 and 3	Excluded	Ambiguous, Fontan + shunt
	Fontan revision or conversion (Re-do Fontan) + Conduit, placement, LV to PA	1	Stage 1 and 3	Excluded	Ambiguous, Fontan + shunt
	Fontan revision or conversion (Re-do Fontan) + Conduit, placement, RV to PA	1	Stage 1 and 3	Excluded	Ambiguous, Fontan + shunt
	PA banding (PAB) + Fontan, Atrio-ventricular connection	1	Stage 1 and 3	Excluded	Ambiguous, Fontan + band
	Fontan revision or conversion (Re-do Fontan) + Bidirectional cavopulmonary anastomosis (BDCPA) (bidirectional Glenn)	28	Stage 2 and 3	Stage 3	Fontan + SCPA/PA revision
	Fontan, TCPC, external conduit, fenestrated + Bidirectional cavopulmonary anastomosis (BDCPA) (bidirectional Glenn)	19	Stage 2 and 3	Stage 3	Fontan + SCPA/PA revision
	Fontan, TCPC, external conduit, nonfenestrated + Bidirectional cavopulmonary anastomosis (BDCPA) (bidirectional Glenn)	12	Stage 2 and 3	Stage 3	Fontan + SCPA/PA revision
	Fontan, TCPC, external conduit, nonfenestrated + Fontan revision or conversion (Re-do Fontan) + Bidirectional cavopulmonary anastomosis (BDCPA) (bidirectional Glenn)	5	Stage 2 and 3	Stage 3	Fontan + SCPA/PA revision
	Fontan, other + Bidirectional cavopulmonary anastomosis (BDCPA) (bidirectional Glenn)	4	Stage 2 and 3	Stage 3	Fontan + SCPA/PA revision
	Fontan, TCPC, external conduit, fenestrated + Superior Cavopulmonary anastomosis(es) + PA reconstruction	4	Stage 2 and 3	Stage 3	Fontan + SCPA/PA revision
	Fontan, other + Bilateral bidirectional cavopulmonary anastomosis (BBDCPA) (bilateral bidirectional Glenn)	4	Stage 2 and 3	Stage 3	Fontan + SCPA/PA revision
	Fontan, TCPC, external conduit, fenestrated + Kawashima operation (superior cavopulmonary connection in setting of interrupted IVC with azygous continuation)	3	Stage 2 and 3	Stage 3	Fontan + SCPA/PA revision
	Fontan, other + Bidirectional cavopulmonary anastomosis (BDCPA) (bidirectional Glenn) + Superior Cavopulmonary anastomosis(es) + PA reconstruction	2	Stage 2 and 3	Stage 3	Fontan + SCPA/PA revision
	Kawashima operation (superior cavopulmonary connection in setting of interrupted IVC with azygous continuation) + Fontan, TCPC, External conduit, hepatic veins to pulmonary artery, Nonfenestrated	2	Stage 2 and 3	Stage 3	Fontan + SCPA/PA revision
	Fontan, TCPC, external conduit, fenestrated + Bilateral bidirectional cavopulmonary anastomosis (BBDCPA) (bilateral bidirectional Glenn)	2	Stage 2 and 3	Stage 3	Fontan + SCPA/PA revision
	Fontan revision or conversion (Re-do Fontan) + Superior Cavopulmonary anastomosis(es) + PA reconstruction	2	Stage 2 and 3	Stage 3	Fontan + SCPA/PA revision
	Fontan revision or conversion (Re-do Fontan) + Bidirectional cavopulmonary anastomosis (BDCPA) (bidirectional Glenn) + Fontan, TCPC, Lateral tunnel, Nonfenestrated	2	Stage 2 and 3	Stage 3	Fontan + SCPA/PA revision
	Bidirectional cavopulmonary anastomosis (BDCPA) (bidirectional Glenn) + Fontan, TCPC, Lateral tunnel, Fenestrated	2	Stage 2 and 3	Stage 3	Fontan + SCPA/PA revision
	Fontan, TCPC, external conduit, fenestrated + Fontan, other + Superior Cavopulmonary anastomosis(es) + PA reconstruction	2	Stage 2 and 3	Stage 3	Fontan + SCPA/PA revision
	HemiFontan + Fontan + Atrioventricular valvuloplasty + Fontan, TCPC, Lateral tunnel, Fenestrated	1	Stage 2 and 3	Stage 3	Fontan + SCPA/PA revision
	Superior Cavopulmonary anastomosis(es) + PA reconstruction + Fontan + Atrioventricular valvuloplasty + Fontan, TCPC, Lateral tunnel, Fenestrated	1	Stage 2 and 3	Stage 3	Fontan + SCPA/PA revision
	Fontan, TCPC, external conduit, nonfenestrated + Kawashima operation (superior cavopulmonary connection in setting of interrupted IVC with azygous continuation)	1	Stage 2 and 3	Stage 3	Fontan + SCPA/PA revision
	Fontan, TCPC, external conduit, nonfenestrated + Fontan revision or conversion (Re-do Fontan) + Bidirectional cavopulmonary anastomosis (BDCPA) (bidirectional Glenn) + Superior Cavopulmonary anastomosis(es) + PA reconstruction	1	Stage 2 and 3	Stage 3	Fontan + SCPA/PA revision
	Fontan, TCPC, external conduit, fenestrated + Superior cavopulmonary anastomosis(es) (Glenn or HemiFontan) + Atrioventricular valvuloplasty	1	Stage 2 and 3	Stage 3	Fontan + SCPA/PA revision
	Superior Cavopulmonary anastomosis(es) + PA reconstruction + Fontan, TCPC, External conduit, hepatic veins to pulmonary artery, Fenestrated	1	Stage 2 and 3	Stage 3	Fontan + SCPA/PA revision
	Fontan, TCPC, external conduit, nonfenestrated + Superior Cavopulmonary anastomosis(es) + PA reconstruction	1	Stage 2 and 3	Stage 3	Fontan + SCPA/PA revision
	Fontan, TCPC, external conduit, nonfenestrated + Bilateral bidirectional cavopulmonary anastomosis (BBDCPA) (bilateral bidirectional Glenn)	1	Stage 2 and 3	Stage 3	Fontan + SCPA/PA revision
	Bidirectional cavopulmonary anastomosis (BDCPA) (bidirectional Glenn) + Fontan, TCPC, Intra/extracardiac conduit, Nonfenestrated	1	Stage 2 and 3	Stage 3	Fontan + SCPA/PA revision
	HemiFontan + Fontan, TCPC, Lateral tunnel, Fenestrated	1	Stage 2 and 3	Stage 3	Fontan + SCPA/PA revision
	Bilateral bidirectional cavopulmonary anastomosis (BBDCPA) (bilateral bidirectional Glenn) + Fontan, TCPC, Intra/extracardiac conduit, Nonfenestrated	1	Stage 2 and 3	Stage 3	Fontan + SCPA/PA revision
	Bidirectional cavopulmonary anastomosis (BDCPA) (bidirectional Glenn) + Superior Cavopulmonary anastomosis(es) + PA reconstruction + Fontan, TCPC, External conduit, hepatic veins to pulmonary artery, Nonfenestrated	1	Stage 2 and 3	Stage 3	Fontan + SCPA/PA revision
	Fontan revision or conversion (Re-do Fontan) + Bilateral bidirectional cavopulmonary anastomosis (BBDCPA) (bilateral bidirectional Glenn)	1	Stage 2 and 3	Stage 3	Fontan + SCPA/PA revision
	Fontan, TCPC, external conduit, fenestrated + Bidirectional cavopulmonary anastomosis (BDCPA) (bidirectional Glenn) + Superior Cavopulmonary anastomosis(es) + PA reconstruction	1	Stage 2 and 3	Stage 3	Fontan + SCPA/PA revision
	Fontan, TCPC, Intra/extracardiac conduit, Fenestrated + Kawashima operation (superior cavopulmonary connection in setting of interrupted IVC with azygous continuation)	1	Stage 2 and 3	Stage 3	Fontan + SCPA/PA revision
	Fontan, TCPC, Intra/extracardiac conduit, Nonfenestrated + Kawashima operation (superior cavopulmonary connection in setting of interrupted IVC with azygous continuation)	1	Stage 2 and 3	Stage 3	Fontan + SCPA/PA revision
	Superior Cavopulmonary anastomosis(es) + PA reconstruction + Fontan, TCPC, Lateral tunnel, Fenestrated	1	Stage 2 and 3	Stage 3	Fontan + SCPA/PA revision
	Fontan, other + Superior Cavopulmonary anastomosis(es) + PA reconstruction	1	Stage 2 and 3	Stage 3	Fontan + SCPA/PA revision
	Fontan revision or conversion (Re-do Fontan) + Bidirectional cavopulmonary anastomosis (BDCPA) (bidirectional Glenn) + Fontan + Atrioventricular valvuloplasty	1	Stage 2 and 3	Stage 3	Fontan + SCPA/PA revision
	Fontan, TCPC, external conduit, nonfenestrated + Bilateral bidirectional cavopulmonary anastomosis (BBDCPA) (bilateral bidirectional Glenn) + Superior Cavopulmonary anastomosis(es) + PA reconstruction	1	Stage 2 and 3	Stage 3	Fontan + SCPA/PA revision
	Bilateral bidirectional cavopulmonary anastomosis (BBDCPA) (bilateral bidirectional Glenn) + Fontan, TCPC, Lateral tunnel, Fenestrated	1	Stage 2 and 3	Stage 3	Fontan + SCPA/PA revision
	Fontan revision or conversion (Re-do Fontan) + Glenn (unidirectional cavopulmonary anastomosis) (unidirectional Glenn)	1	Stage 2 and 3	Stage 3	Fontan + SCPA/PA revision
	Glenn (unidirectional cavopulmonary anastomosis) (unidirectional Glenn) + Fontan + Atrioventricular valvuloplasty	1	Stage 2 and 3	Stage 3	Fontan + SCPA/PA revision
	Superior Cavopulmonary anastomosis(es) + PA reconstruction + Fontan + Atrioventricular valvuloplasty	1	Stage 2 and 3	Stage 3	Fontan + SCPA/PA revision
	Superior Cavopulmonary anastomosis(es) + PA reconstruction + Fontan, atrio-pulmonary connection	1	Stage 2 and 3	Stage 3	Fontan + SCPA/PA revision

## Sheet: Supplemental Table 3
Title:	Supplemental Table 3. List of Concomitant Atrioventricular Valve Intervention Procedures.
Words:	n/a
Legend/Abbreviations:	See STS Congenital Heart Surgery Database Data Specifications for complete details of variable and value definitions. https://www.sts.org/sites/default/files/documents/CongenitalDataSpecsV3_41.pdf
Table:	[Procedure] Value
	2300 – “Valvuloplasty, Common atrioventricular valve”
	2250 – “Valvuloplasty converted to valve replacement in the same operation, common atrioventricular valve”
	2230 – “Valve replacement, common atrioventricular valve”
	460 – “Valvuloplasty, Tricuspid”
	2280 – “Valvuloplasty converted to valve replacement in the same operation, Tricuspid”
	470 – “Valve replacement, tricuspid (TVR)”
	500 – “Valve surgery, Other, Tricuspid”
	830 – “Valvuloplasty, Mitral”
	2260 – “Valvuloplasty converted to valve replacement in the same operation, Mitral”
	850 – “Valve replacement, Mitral (MVR)”
	860 – “Valve surgery, other, mitral”
	2330 – “Superior cavopulmonary anastomosis(es) (Glenn or HemiFontan) + Atrioventricular valvuloplasty”
	2340 – “Fontan + Atrioventricular valvuloplasty”

## Sheet: Supplemental Table 4
Title:	Supplemental Table 4. List of major noncardiac abnormalities.
Words:	n/a
Legend/Abbreviations:	See STS Congenital Heart Surgery Database Data Specifications for complete details of variable and value definitions. https://www.sts.org/sites/default/files/documents/CongenitalDataSpecsV3_41.pdf
Table:	[Major Noncardiac Abnormality] Value
	80 - "Major abnormality of head, Choanal atresia"
	90 - "Major abnoramlity of head, Cleft lip"
	100 - "Major abnormality of head, Cleft palate"
	440 - "Major abnormality of head, Craniosynostosis"
	450 - "Major abnormality of head, Macrocephaly"
	460 - "Major abrnomality of head, Microcephaly"
	470 - "Major abnormality of head, Micrognathia"
	120 - "Major abnormality of brain, Hydrocephalus"
	480 - "Major abnormality of brain, Tuberous sclerosus"
	160 - "Major abnormality of spinal cord, Myelomeningocele"
	170 - "Major abrnomality of spinal cord, Spina bifida"
	660 - "Major abnormality of spinal cord, Tethered cord"
	190 - "Major abnormality of spine, Scoliosis"
	640 - "Major abnormality of vertebra, Hemi-vertebrae"
	650 - "Major abnormality of vertebra, Butterfly vertebrae"
	490 - "Major abnormality of larynx - trachea - or bronchus, Laryngeal cleft"
	210 - "Major abnormality of larynx - trachea - or bronchus, Laryngomalacia"
	220 - "Major abnormality of larynx - trachea - or bronchus, Congenital tracheal stenosis"
	230 - "Major abnormality of larynx - trachea - or bronchus, Tracheomalacia"
	70 - "Major abnormality of larynx - trachea - or bronchus, Tracheoesophageal fistula (TEF)"
	240 - "Major abnormality of larynx - trachea - or bronchus, Bronchomalacia"
	500 - "Major abnormality of chest wall, Pectus carinatum"
	510 - "Major abnormality of chest wall, Pectus excavatum"
	520 - "Major abnormality of lung, Alveolar capillary dysplasia"
	260 - "Major abnormality of lung, Congenital lobar emphysema (CLE)"
	270 - "Major abnormality of lung, Cystic congenital adenomatous malformation of the lung (CAM)"
	280 - "Major abnormality of lung, Cystic fibrosis"
	530 - "Major abnormality of lung, Hypoplastic lung"
	290 - "Major abnormality of lung, Pulmonary lymphagniectasia"
	20 - "Major abnormality of diaphragm, Congential diaphragmatic hernia (CDH), Bochdalek hernia"
	30 - "Major abnormality of abdominal wall, Gastroschisis"
	60 - "Major abnormality of abdominal wall, Omphalocele"
	540 - "Major abnormality of gastrointestinal system, Esophageal atresia"
	550 - "Major abnormality of gastrointestinal system, Pyloric stenosis"
	310 - "Major abnormality of gastrointestinal system, Biliary atresia"
	320 - "Major abnormality of gastrointestinal system, Duodenal atresia"
	330 - "Major abnormality of gastrotinestinal system, Duodenal stenosis"
	340 - "Major abnormality of gastrointestinal system, Jejunal atresia"
	350 - "Major abnormality of gastrointestinal system, Jejunal stenosis"
	360 - "Major abnormality of gastrointestinal system, Ileal atresia"
	370 - "Major abnormality of gastrointestinal system, Ileal stenosis"
	50 - "Major abnormality of gastrointestinal system, Intestinal Malrotation"
	40 - "Major abnormality of gastrointestinal system, Hirschprung's disease (Congenital aganglionic megacolon""
	380 - "Major abnormality of gastrointestinal system, stenosis of large intestine"
	390 - "Major abnormality of gastrointestinal system, Atresia of large intestine"
	400 - "Major abnormality of gastrointestinal system, Atresia of rectum"
	410 - "Major abnormality of gastrointestinal system, Stenosis of rectum"
	10 - "Major abnormality of gastrointestinal system, Anal Atresia (imperforate anus)"
	560 - "Major abnormality of genitalia, Ambiguous genetalia"
	570 - "Major abnormality of genetalia, Hypospadias"
	580 - "Major abnormality of genetalia, Rectovaginal fistula"
	590 - "Major abnormality of genetalia, Undescended testis"
	600 - "Major abnormality of kidney, Horseshoe kidney"
	610 - "Major abnormality of kidney, Hydronephrosis"
	620 - "Major abnormality of kidney, Polycystic kidney"
	630 - "Major abnormality of kidney, Single kidney"
	990 - "Other"

## Sheet: Supplemental Table 5
Title:	Supplemental Table 5. List of other pre-operative risk factors and number of occurrences within each cohort.
Words:	n/a
Legend/Abbreviations:	AV, atrioventricular; CVA, cerebrovascular accident. See STS Congenital Heart Surgery Database Data Specifications for complete details of variable and value definitions. https://www.sts.org/sites/default/files/documents/CongenitalDataSpecsV3_41.pdf
Table:	[Preoperative Factor] Value	Cohort 1	Cohort 2	Cohort 3
	210 - "Preoperative complete AV block"	64	43	54
	240 - "Shock, Resolved at time of surgery"	1171	375	12
	250 - "Diabetes mellitus, Insulin dependent"	4	3	2
	260 - "Diabetes mellitus, Non-insulin dependent"	5	0	0
	270 - "Hypothyroidism"	137	206	106
	280 - "Currently taking steroids as treatment for adrenal insufficiency"	214	52	11
	290 - "Currently taking steroids for any reason other than treatment of adrenal insufficiency"	196	41	22
	295 - "Colostomy present"	63	65	8
	300 - "Enterostomy of small intestine present"	20	30	12
	305 - "Esophagostomy present"	2	3	1
	307 - "Gastrostomy present"	165	2288	1441
	310 - "Hepatic dysfunction"	126	33	10
	320 - "Necrotizing entero-colitis, Treated medically"	235	241	18
	330 - "Necrotizing entero-colitis, Treated surgically"	33	32	11
	340 - "Coagulation disorder, Hypercoagulable state"	161	114	120
	350 - "Coagulation disorder, Hypocoagulable state not secondary to medication (intrinsic hypocoagulable state)"	268	63	41
	360 - "Coagulation disorder, Hypocoagulable state secondary to medication"	497	785	459
	590 - "Dyslipidemia"	0	0	1
	370 - "Endocarditis"	10	38	5
	580 - "Family history of Coronary artery disease"	36	31	57
	380 - "Sepsis"	108	36	4
	390 - "Sepsis with positive blood culture"	64	46	0
	400 - "Preoperative neurological deficit"	143	283	435
	410 - "Seizure during lifetime"	129	628	659
	420 - "Seizure within 48 hours prior to surgery"	11	3	2
	430 - "Stroke, CVA, or Intracranial hemorrhage > Grade 2 during lifetime"	178	470	495
	440 - "Stroke, CVA, or Intracranial hemorrhage > Grade 2 within 48 hours prior to surgery"	17	4	5
	450 - "Renal dysfunction"	401	85	44
	460 - "Renal failure requiring dialysis"	34	10	2
	480 - "Respiratory Syncytial Virus"	14	45	6
	490 - "Single lung"	12	3	8
	500 - "Tracheostomy present"	19	111	56
	510 - "Asthma"	5	29	268
	520 - "Bronchopulmonary dysplasia (BPD)"	107	77	34
	530 - "ICD (AICD) ([automatic] implantable cardioverter defibrillator} present"	0	2	2
	540 - "Pacemaker present"	29	82	139
	570 - "Tobacco use"	4	7	2
	610 - "Transferred from another hospital after undergoing cardiac surgical operation at that hospital during this episode of care"	8	9	1
	620 - "Admitted from home after undergone a cardiac surgical operation within the past 30 days"	1	2	0
	777 - "Other preoperative factors"	2266	1999	1465

## Sheet: Supplemental Table 6
Title:	Supplemental Table 6. Cohort 1: Bivariate analysis of demographics, diagnoses, comorbidities, pre-operative risk factors, and operative characteristics versus concomitant AVV intervention.
Words:	n/a
Legend/Abbreviations:	i, see Supplemental Table 4; ii, see Supplemental Table 5. AVV, atrioventricular valve; IQR, interquartile range.
Table:		Overall n (%)	Concomitant AVV Intervention		p-value
			No n (%)	Yes n (%)
	Number of patients, n	11994	11726	268
	Demographics
	Age, days (IQR)	7 (5, 15)	7 (4, 14)	8 (5, 28)	0.002
	Age Group				<0.001
	0-1 month	10,161 (85%)	9,960 (85%)	201 (75%)
	1-12 months	1,833 (15%)	1,766 (15%)	67 (25%)
	Gender				0.1
	Male	7,168 (60%)	6,991 (60%)	177 (66%)
	Female	4,823 (40%)	4,732 (40%)	91 (34%)
	Ambiguous/Unknown	3 (<0.1%)	3 (<0.1%)	0 (0%)
	Race				0.014
	White	7,430 (62%)	7,270 (62%)	160 (60%)
	Black	1,841 (15%)	1,813 (15%)	28 (10%)
	Asian	300 (2.5%)	291 (2.5%)	9 (3.4%)
	Other/Multiple	2,423 (20%)	2,352 (20%)	71 (26%)
	Hispanic	2,649 (22%)	2,602 (22%)	47 (18%)	0.069
	Height, cm (IQR)	50.0 (48.0, 52.0)	50.0 (48.0, 52.0)	51.0 (48.4, 53.0)	<0.001
	Weight, kg (IQR)	3.16 (3.00, 3.80)	3.15 (3.00, 3.79)	3.33 (3.00, 4.00)	<0.001
	Prematurity				>0.9
	Term, ≥37 weeks gestational age	10,334 (86%)	10,103 (86%)	231 (86%)
	Preterm, ≥28 & <37 weeks gestational age	1,644 (14%)	1,607 (14%)	37 (14%)
	Extremely preterm, <28 weeks gestational age	16 (0.1%)	16 (0.1%)	0 (0%)
	Diagnosis & Comorbidities
	Ventricular dominance				<0.001
	Right Ventricle	6,191 (52%)	6,015 (51%)	176 (66%)
	Hypoplastic left heart syndrome	5,641 (47%)	5,489 (47%)	152 (57%)
	Mitral atresia	500 (4.2%)	480 (4.1%)	20 (7.5%)
	Double inlet right ventricle	50 (0.4%)	46 (0.4%)	4 (1.5%)
	Left Ventricle	3,303 (28%)	3,271 (28%)	32 (12%)
	Tricuspid atresia	1,370 (11%)	1,362 (12%)	8 (3.0%)
	Double inlet left ventricle	973 (8.1%)	964 (8.2%)	9 (3.4%)
	Pulmonary atresia, intact ventricular septum	960 (8.0%)	945 (8.1%)	15 (5.6%)
	Unknown	2,500 (21%)	2,440 (21%)	60 (22%)
	Other	1,157 (9.6%)	1,132 (9.7%)	25 (9.3%)
	Heterotaxia syndrome	715 (6.0%)	705 (6.0%)	10 (3.7%)
	Unbalanced atrioventricular canal	628 (5.2%)	603 (5.1%)	25 (9.3%)
	Prior AVV intervention	20 (0.2%)	17 (0.1%)	3 (1.1%)	0.009
	Major noncardiac abnormalityi	2,716 (23%)	2,655 (23%)	61 (23%)	>0.9
	Moderate to severe AVV regurgitation prior to surgery	163 (3.5%)	108 (2.4%)	55 (40%)	<0.001
	Unknown	7,311 (61%)	7,180 (61%)	131 (49%)
	Chromosomal abnormality				0.12
	None	9,930 (83%)	9,720 (83%)	210 (78%)
	Other	1,933 (16%)	1,879 (16%)	54 (20%)
	Trisomy 21	131 (1.1%)	127 (1.1%)	4 (1.5%)
	Pre-operative Risk Factors
	Mechanical ventilation prior to surgery	4,400 (37%)	4,266 (36%)	134 (50%)	<0.001
	Cardiopulmonary resuscitation within 48 hours of surgery	151 (1.3%)	145 (1.2%)	6 (2.2%)	0.2
	Mechanical circulatory support at time of surgery	127 (1.1%)	123 (1.0%)	4 (1.5%)	0.4
	Shock at time of surgery	524 (4.4%)	515 (4.4%)	9 (3.4%)	0.4
	Otherii	3,649 (30%)	3,561 (30%)	88 (33%)	0.4
	Operative Characteristics
	Operation				<0.001
	Norwood	6,700 (56%)	6,510 (56%)	190 (71%)
	Shunt	3,170 (26%)	3,130 (27%)	40 (15%)
	Pulmonary artery band	1,951 (16%)	1,914 (16%)	37 (14%)
	Other	173 (1.4%)	172 (1.5%)	1 (0.4%)
	Reoperative surgery	958 (8.0%)	909 (7.8%)	49 (18%)	<0.001
	Hybrid	44 (0.4%)	43 (0.4%)	1 (0.4%)	>0.9
	Urgency				0.1
	Elective	5,011 (42%)	4,916 (42%)	95 (35%)
	Urgent	6,556 (55%)	6,394 (55%)	162 (60%)
	Salvage/Emergent	427 (3.6%)	416 (3.5%)	11 (4.1%)
	Operation time, min (IQR)	265 (165, 353)	263 (163, 350)	355 (280, 443)	<0.001
	Cardiopulmonary bypass time, min (IQR)	123 (95, 173)	121 (95, 171)	182 (132, 240)	<0.001
	Cross clamp time, min (IQR)	43 (17, 70)	42 (17, 69)	78 (56, 111)	<0.001
	Circulatory arrest time, min (IQR)	3 (0, 10)	3 (0, 10)	2 (0, 20)	0.4
	Intraoperative transfusion	4,006 (33%)	3,904 (33%)	102 (38%)	0.1

## Sheet: Supplemental Table 7
Title:	Supplemental Table 7. Cohort 2: Bivariate analysis of demographics, diagnoses, comorbidities, pre-operative risk factors, and operative characteristics versus concomitant AVV intervention.
Words:	n/a
Legend/Abbreviations:	i, see Supplemental Table 4; ii, see Supplemental Table 5. AVV, atrioventricular valve; IQR, interquartile range.
Table:		Overall n (%)	Concomitant AVV Intervention		p-value
			No n (%)	Yes n (%)
	Number of patients, n	10457	9787	670
	Demographics
	Age, days (IQR)	162 (132, 205)	162 (132, 206)	157 (126, 199)	0.014
	Age Group				0.003
	1-4 months	1,731 (17%)	1,590 (16%)	141 (21%)
	4-8 months	7,201 (69%)	6,775 (69%)	426 (64%)
	8-18 months	1,525 (15%)	1,422 (15%)	103 (15%)
	Gender				0.5
	Male	6,391 (61%)	5,971 (61%)	420 (63%)
	Female	4,064 (39%)	3,814 (39%)	250 (37%)
	Ambiguous/Unknown	2 (<0.1%)	2 (<0.1%)	0 (0%)
	Race				0.3
	White	6,704 (64%)	6,276 (64%)	428 (64%)
	Black	1,498 (14%)	1,416 (14%)	82 (12%)
	Asian	264 (2.5%)	244 (2.5%)	20 (3.0%)
	Other/Multiple	1,991 (19%)	1,851 (19%)	140 (21%)
	Hispanic	2,329 (22%)	2,179 (22%)	150 (22%)	>0.9
	Height, cm (IQR)	63.0 (60.0, 66.0)	63.0 (60.0, 66.0)	62.0 (59.0, 66.0)	0.003
	Weight, kg (IQR)	6.26 (5.64, 7.00)	6.28 (5.68, 7.00)	6.06 (5.37, 7.00)	0.001
	Prematurity				0.5
	Term, ≥37 weeks gestational age	9,158 (88%)	8,561 (87%)	597 (89%)
	Preterm, ≥28 & <37 weeks gestational age	1,291 (12%)	1,218 (12%)	73 (11%)
	Extremely preterm, <28 weeks gestational age	8 (<0.1%)	8 (<0.1%)	0 (0%)
	Diagnosis & Comorbidities
	Ventricular dominance				<0.001
	Right Ventricle	4,959 (47%)	4,559 (47%)	400 (60%)
	Hypoplastic left heart syndrome	4,489 (43%)	4,126 (42%)	363 (54%)
	Mitral atresia	406 (3.9%)	372 (3.8%)	34 (5.1%)
	Double inlet right ventricle	64 (0.6%)	61 (0.6%)	3 (0.4%)
	Left Ventricle	3,340 (32%)	3,235 (33%)	105 (16%)
	Tricuspid atresia	1,500 (14%)	1,466 (15%)	34 (5.1%)
	Double inlet left ventricle	1,029 (9.8%)	996 (10%)	33 (4.9%)
	Pulmonary atresia, intact ventricular septum	811 (7.8%)	773 (7.9%)	38 (5.7%)
	Unknown	2,152 (21%)	1,990 (20%)	162 (24%)
	Other	1,071 (10%)	1,005 (10%)	66 (9.9%)
	Heterotaxia syndrome	615 (5.9%)	564 (5.8%)	51 (7.6%)
	Unbalanced atrioventricular canal	466 (4.5%)	421 (4.3%)	45 (6.7%)
	Prior AVV intervention	172 (1.6%)	120 (1.2%)	52 (7.8%)	<0.001
	Major noncardiac abnormalityi	2,177 (21%)	2,045 (21%)	132 (20%)	0.5
	Moderate to severe AVV regurgitation prior to surgery	258 (4.1%)	71 (1.2%)	187 (48%)	<0.001
	Unknown	4,186 (40.0%)	3,906 (39.9%)	280 (41.8%)
	Chromosomal abnormality				0.3
	None	8,855 (85%)	8,296 (85%)	559 (83%)
	Other	1,546 (15%)	1,441 (15%)	105 (16%)
	Trisomy 21	56 (0.5%)	50 (0.5%)	6 (0.9%)
	Pre-operative Risk Factors
	Mechanical ventilation prior to surgery	1,131 (11%)	998 (10%)	133 (20%)	<0.001
	Cardiopulmonary resuscitation within 48 hours of surgery	78 (0.7%)	70 (0.7%)	8 (1.2%)	0.2
	Mechanical circulatory support at time of surgery	55 (0.5%)	48 (0.5%)	7 (1.0%)	0.086
	Shock at time of surgery	40 (0.4%)	39 (0.4%)	1 (0.1%)	0.5
	Otherii	4,859 (46%)	4,496 (46%)	363 (54%)	<0.001
	Operative Characteristics
	Operation				0.082
	Superior cavopulmonary anastomosis	9,806 (93.8%)	9,167 (93.7%)	639 (95.4%)
	Comprehensive stage 2	651 (6.2%)	620 (6.3%)	31 (4.6%)
	Reoperative surgery	9,205 (88%)	8,600 (88%)	605 (90%)	0.061
	Urgency				<0.001
	Elective	8,778 (84%)	8,263 (84%)	515 (77%)
	Urgent	1,593 (15%)	1,444 (15%)	149 (22%)
	Salvage/Emergent	86 (0.8%)	80 (0.8%)	6 (0.9%)
	Operation time, min (IQR)	243 (187, 311)	239 (184, 303)	317 (260, 403)	<0.001
	Cardiopulmonary bypass time, min (IQR)	98 (67, 130)	95 (65, 125)	143 (107, 190)	<0.001
	Cross clamp time, min (IQR)	0 (0, 29)	0 (0, 24)	45 (26, 75)	<0.001
	Circulatory arrest time, min (IQR)	0 (0, 0)	0 (0, 0)	0 (0, 0)	0.2
	Intraoperative transfusion	3,664 (35%)	3,437 (35%)	227 (34%)	0.5

## Sheet: Supplemental Table 8
Title:	Supplemental Table 8. Cohort 3: Bivariate analysis of demographics, diagnoses, comorbidities, pre-operative risk factors, and operative characteristics versus concomitant AVV intervention.
Words:	n/a
Legend/Abbreviations:	i, see Supplemental Table 4; ii, see Supplemental Table 5. AVV, atrioventricular valve; IQR, interquartile range.
Table:		Overall n (%)	Concomitant AVV Intervention		p-value
			No n (%)	Yes n (%)
	Number of patients, n	9056	8381	675
	Demographics
	Age, days (IQR)	1,316 (1,082, 1,590)	1,317 (1,084, 1,590)	1,309 (1,068, 1,608)	0.7
	Age Group				0.2
	1.5-3 years	2,322 (26%)	2,137 (25%)	185 (27%)
	3-4.5 years	4,761 (53%)	4,429 (53%)	332 (49%)
	4.5-7 years	1,973 (22%)	1,815 (22%)	158 (23%)
	Gender				0.089
	Male	5,532 (61%)	5,122 (61%)	410 (61%)
	Female	3,523 (39%)	3,259 (39%)	264 (39%)
	Ambiguous/Unknown	1 (<0.1%)	0 (0%)	1 (0.1%)
	Race				0.3
	White	5,800 (64%)	5,359 (64%)	441 (65%)
	Black	1,218 (13%)	1,142 (14%)	76 (11%)
	Asian	334 (3.7%)	305 (3.6%)	29 (4.3%)
	Other/Multiple	1,704 (19%)	1,575 (19%)	129 (19%)
	Hispanic	1,860 (21%)	1,742 (21%)	118 (17%)	0.041
	Height, cm (IQR)	97 (91, 102)	97 (91, 102)	96 (91, 102)	0.035
	Weight, kg (IQR)	14.50 (13.00, 16.00)	14.60 (13.00, 16.10)	14.20 (13.00, 15.90)	0.005
	Prematurity				0.2
	Term, ≥37 weeks gestational age	8,065 (89%)	7,449 (89%)	616 (91%)
	Preterm, ≥28 & <37 weeks gestational age	983 (11%)	924 (11%)	59 (8.7%)
	Extremely preterm, <28 weeks gestational age	8 (<0.1%)	8 (<0.1%)	0 (0%)
	Diagnosis & Comorbidities
	Ventricular dominance				<0.001
	Right Ventricle	3,763 (42%)	3,371 (40%)	392 (58%)
	Hypoplastic left heart syndrome	3,377 (37%)	3,020 (36%)	357 (53%)
	Mitral atresia	328 (3.6%)	297 (3.5%)	31 (4.6%)
	Double inlet right ventricle	58 (0.6%)	54 (0.6%)	4 (0.6%)
	Left Ventricle	3,355 (37%)	3,261 (39%)	94 (14%)
	Tricuspid atresia	1,641 (18%)	1,601 (19%)	40 (5.9%)
	Double inlet left ventricle	1,058 (12%)	1,012 (12%)	46 (6.8%)
	Pulmonary atresia, intact ventricular septum	656 (7.2%)	648 (7.7%)	8 (1.2%)
	Unknown	1,938 (21%)	1,749 (21%)	189 (28%)
	Other	1,021 (11%)	946 (11%)	75 (11%)
	Heterotaxia syndrome	531 (5.9%)	463 (5.5%)	68 (10%)
	Unbalanced atrioventricular canal	386 (4.3%)	340 (4.1%)	46 (6.8%)
	Prior AVV intervention	450 (5.0%)	326 (3.9%)	124 (18%)	<0.001
	Major noncardiac abnormalityi	1,449 (16%)	1,298 (15%)	151 (22%)	<0.001
	Moderate to severe AVV regurgitation prior to surgery	256 (4.2%)	42 (0.8%)	214 (48%)	<0.001
	Unknown	3,017 (33.3%	2,790 (33.3%)	227 (33.6%)
	Chromosomal abnormality				0.2
	None	8,154 (90%)	7,558 (90%)	596 (88%)
	Other	875 (9.7%)	799 (9.5%)	76 (11%)
	Trisomy 21	27 (0.3%)	24 (0.3%)	3 (0.4%)
	Pre-operative Risk Factors
	Mechanical ventilation prior to surgery	105 (1.2%)	97 (1.2%)	8 (1.2%)	>0.9
	Cardiopulmonary resuscitation within 48 hours of surgery	11 (0.1%)	10 (0.1%)	1 (0.1%)	0.6
	Mechanical circulatory support at time of surgery	7 (<0.1%)	6 (<0.1%)	1 (0.1%)	0.4
	Shock at time of surgery	5 (<0.1%)	2 (<0.1%)	3 (0.4%)	0.004
	Otherii	3,693 (41%)	3,402 (41%)	291 (43%)	0.2
	Operative Characteristics
	Reoperative surgery	8,886 (98%)	8,223 (98%)	663 (98%)	0.8
	Urgency				0.5
	Elective	8,872 (98%)	8,210 (98%)	662 (98%)
	Urgent	169 (1.9%)	158 (1.9%)	11 (1.6%)
	Salvage/Emergent	15 (0.2%)	13 (0.2%)	2 (0.3%)
	Operation time, min (IQR)	264 (205, 325)	258 (202, 316)	335 (270, 408)	<0.001
	Cardiopulmonary bypass time, min (IQR)	92 (67, 121)	89 (66, 119)	136 (104, 177)	<0.001
	Cross clamp time, min (IQR)	0 (0, 36)	0 (0, 30)	58 (38, 85)	<0.001
	Circulatory arrest time, min (IQR)	0 (0, 0)	0 (0, 0)	0 (0, 0)	0.2
	Intraoperative transfusion	3,015 (33%)	2,783 (33%)	232 (34%)	0.5
